# Supplementary material for: Supervised learning model predicts protein adsorption to carbon nanotubes
Source: Sci Adv. 2022 Jan 7;8(1):eabm0898. doi: 10.1126/sciadv.abm0898 (PMC8741178; doi:10.1126/sciadv.abm0898)
Supplement: Supplementary file 2 — Data S1 [file sciadv.abm0898_data_s1.zip]

Archive with 1 entries (1 files):
- sciadv.abm0898_data_s1.xlsx
