# Supplementary material for: Supervised learning model predicts protein adsorption to carbon nanotubes
Source: Sci Adv. 2022 Jan 7;8(1):eabm0898. doi: 10.1126/sciadv.abm0898 (PMC8741178; doi:10.1126/sciadv.abm0898)
Supplement: Supplementary file 2 — Data S1 [file sciadv.abm0898_data_s1.zip › sciadv.abm0898_data_s1.xlsx]

## Sheet: (GT)15-SWCNTs, plasma
								Amount (fmol)
Accession Number	Peptide count	Unique peptides	Anova p value	q value	Power	Protein Name	Protein Class	(GT)15-SWCNTs, plasma - 1	(GT)15-SWCNTs, plasma - 2	(GT)15-SWCNTs, plasma - 3	(GT)15-SWCNTs + plasma - average	plasma - 1	plasma - 2	plasma - 3	plasma - average	Fold-change
P02763	5	5	4.09e-07	2.06e-05	1	Alpha-1-acid glycoprotein 1	Acute-phase response	0.0266861	0.0277955	0.0891574	0.0478796	8.54609	9.19269	9.87568	9.20482	0.00520158
P19652	4	4	0.21797	0.120445	0.204858	Alpha-1-acid glycoprotein 2	Acute-phase response	0.441917	0.492044	0.0476456	0.327202	0.0202293	3.74891	2.5875	2.11888	0.154422
P01011	4	3	8.14e-05	0.0020456	1	Alpha-1-antichymotrypsin	Acute-phase response	0.085385	0	0	0.0284617	1.29737	1.5793	1.69354	1.52341	0.0186829
P01009	15	15	0.229174	0.125259	0.196009	Alpha-1-antitrypsin	Acute-phase response	0.958896	0.775803	1.00174	0.912145	0.0419399	24.6509	34.3997	19.6975	0.0463076
P08697	4	4	0.111191	0.0910142	0.346266	Alpha-2-antiplasmin	Acute-phase response	0	0.0123991	0	0.00413304	0.00823843	0.0814275	0.11074	0.0668021	0.0618699
P00738	20	13	0.76052	0.344524	0.0575833	Haptoglobin	Acute-phase response	73.754	20.5256	23.3957	39.2251	0.663568	79.5387	101.987	60.7298	0.645896
P00739	8	2	0.0735749	0.0910142	0.451155	Haptoglobin-related protein	Acute-phase response	0	0	0	0	0.0826103	0.501226	0.69346	0.425765	0
Q14624	16	14	0.0633112	0.0910142	0.491715	Inter-alpha-trypsin inhibitor heavy chain H4	Acute-phase response	0	0	0	0	0.191146	0.126749	0.0328167	0.116904	0
P0DJI8	2	2	0.412616	0.195737	0.110188	Serum amyloid A-1 protein	Acute-phase response	0.0159011	0.0529995	0.0113413	0.0267473	0	0.0104142	0.0275125	0.0126423	2.11571
P01008	12	10	0.121592	0.0910142	0.325181	Antithrombin-III	Blood coagulation	0.0729232	0.0417102	0.039806	0.0514798	0.0349433	1.79721	1.69266	1.17494	0.043815
P02749	10	9	0.988788	0.437254	0.0500159	Beta-2-glycoprotein 1	Blood coagulation	2.78143	5.36191	5.50413	4.54915	0.0502648	13.4172	12.78	8.74915	0.519954
Q96IY4	3	3	0.537339	0.247887	0.0825575	Carboxypeptidase B2	Blood coagulation	0.00863461	0	0.106142	0.0382588	0.08601	0.0551228	0.0464113	0.0625147	0.611996
P12259	5	5	0.0886744	0.0910142	0.402354	Coagulation factor V	Blood coagulation	0.0682769	0	0	0.022759	0.0972659	1.20332	1.14508	0.815222	0.0279175
P00748	3	3	0.0397668	0.0778111	0.620476	Coagulation factor XII	Blood coagulation	0	0	0	0	0.11697	0.502867	0.419266	0.346368	0
P02671	8	6	0.000247068	0.0031059	1	Fibrinogen alpha chain	Blood coagulation	4.27654	4.36871	6.72246	5.12257	0.119065	0.288983	0.407474	0.271841	18.844
P23142	4	2	0.288103	0.152495	0.158665	Fibulin-1	Blood coagulation	0	0	0	0	0.00305055	0.272019	0.0355089	0.103526	0
P01042	18	16	0.076477	0.0910142	0.44088	Kininogen-1	Blood coagulation	23.6412	24.267	32.01	26.6394	0.0341577	7.21493	7.94405	5.06438	5.26015
P03952	7	7	0.0637847	0.0910142	0.489682	Plasma kallikrein	Blood coagulation	0	0	0	0	0.153015	0.0418478	0.0637376	0.0862003	0
P00747	26	25	0.31894	0.162637	0.143683	Plasminogen	Blood coagulation	2.58624	0.0223637	0	0.869534	0.0568884	6.64657	5.63575	4.11307	0.211407
P00734	23	23	0.00183546	0.010255	0.999407	Prothrombin	Blood coagulation	22.8069	24.5412	17.0719	21.4733	0.0122537	1.14905	1.72571	0.962337	22.3137
P07225	8	6	0.338506	0.170215	0.135372	Vitamin K-dependent protein S	Blood coagulation	0	0	0.00809702	0.00269901	2.48241	0.0561211	0.0407718	0.859768	0.00313922
P04275	3	3	0.118136	0.0910142	0.33191	von Willebrand factor	Blood coagulation	0	0	0	0	0	0.00589314	0.00679826	0.00423047	0
Q99996	1	1	0.126749	0.0910142	0.315609	A-kinase anchor protein 9	Cell adhesion / Signal transduction	0	0	0	0	0	0.720797	0.499287	0.406694	0
Q9UQB3	2	1	0.138126	0.0933805	0.296272	Catenin delta-2	Cell adhesion / Signal transduction	0.0270858	0	0	0.00902859	0	0.597779	0.40087	0.332883	0.0271224
Q8TE68	1	1	0.307605	0.159461	0.148901	Epidermal growth factor receptor kinase substrate 8-like protein 1	Cell adhesion / Signal transduction	0.0536061	0.0548056	0.0468291	0.0517469	0.454079	0.0776477	0.0672659	0.199664	0.25917
P02751	42	42	0.0165739	0.0463004	0.837808	Fibronectin	Cell adhesion / Signal transduction	0.484148	0.766626	1.1658	0.805523	1.66273	1.82868	1.826	1.77247	0.454464
Q08380	5	4	0.160649	0.100976	0.263872	Galectin-3-binding protein	Cell adhesion / Signal transduction	1.98864	0.645423	3.03551	1.88986	1.02238	0.685649	0.21302	0.64035	2.95129
Q14520	2	2	0.0930287	0.0910142	0.390167	Hyaluronan-binding protein 2	Cell adhesion / Signal transduction	0	0	0.0369464	0.0123155	0.0294416	0.196047	0.14643	0.123973	0.0993398
Q13683	2	1	0.0831359	0.0910142	0.418984	Integrin alpha-7	Cell adhesion / Signal transduction	0	0	0	0	0.350334	17.7682	24.1235	14.0807	0
Q9Y5S2	2	2	0.0110555	0.0370612	0.908898	Serine/threonine-protein kinase MRCK beta	Cell adhesion / Signal transduction	0	0	0	0	0.240876	0.558191	0.378278	0.392448	0
P05452	4	4	0.119528	0.0910142	0.329168	Tetranectin	Cell adhesion / Signal transduction	0.00438612	0	0	0.00146204	0.000795517	0.0959132	0.0916026	0.0627704	0.0232918
P04004	10	10	0.00348216	0.015918	0.993494	Vitronectin	Cell adhesion / Signal transduction	29.1776	31.037	23.8676	28.0274	1.70766	4.34246	5.26431	3.77148	7.4314
Q5T7B8	3	2	0.0796328	0.0910142	0.430225	Kinesin-like protein KIF24	Cell motion	1.43e-05	0	0.0712652	0.0237598	0.212751	3.2884	2.89546	2.1322	0.0111433
P04217	5	5	0.203091	0.118156	0.21775	Alpha-1B-glycoprotein	Cellular proccesses	0.00110433	0	0	0.000368111	0.00288717	0.544139	2.24057	0.9292	0.000396159
Q9BT78	2	1	0.320201	0.162637	0.143122	COP9 signalosome complex subunit 4	Cellular proccesses	0	0	0	0	0.0567477	0	0.00496851	0.0205721	0
Q5SVS4	1	1	0.123717	0.0910142	0.321172	Kidney mitochondrial carrier protein 1	Cellular proccesses	0	0	0	0	0	1.98441	3.26649	1.7503	0
P30613	2	2	0.134679	0.0933805	0.301892	Pyruvate kinase PKLR	Cellular proccesses	0.186261	0.0590794	0.0144391	0.0865931	0.000876047	3.92723	3.86047	2.59619	0.0333539
Q5JTD0	2	2	0.193901	0.114708	0.22645	Tight junction-associated protein 1	Cellular proccesses	0.287296	0.0410605	0	0.109452	0.423468	0.27935	0.167764	0.290194	0.377168
P01023;P20742	34	32	0.193145	0.114708	0.227194	Alpha-2-macroglobulin	Complement activation	1.06335	1.29337	0.474385	0.943701	0.358147	21.3052	20.315	13.9928	0.067442
P04003	16	16	0.0201887	0.0507587	0.795086	C4b-binding protein alpha chain	Complement activation	6.22003	6.1112	6.59436	6.30853	0.145236	1.80042	1.99091	1.31219	4.80764
P02746	4	4	0.000421503	0.00423899	1	Complement C1q subcomponent subunit B	Complement activation	4.00905	4.58673	3.38028	3.99202	0.00110511	0.415805	0.469969	0.295626	13.5036
P02747	4	4	0.468958	0.218345	0.0959308	Complement C1q subcomponent subunit C	Complement activation	0.362275	0.476472	0.718566	0.519104	5.17676	0.407114	0.343749	1.97588	0.262721
P00736	13	11	0.003973	0.0166483	0.990331	Complement C1r subcomponent	Complement activation	47.8905	25.8633	11.6683	28.474	0	1.22404	1.25207	0.82537	34.4985
P09871	11	9	0.00667412	0.0239716	0.964491	Complement C1s subcomponent	Complement activation	0.151824	0.226783	0.191443	0.190016	0.447416	0.502125	0.67551	0.541684	0.350788
P01024	68	66	0.12851	0.0910142	0.312464	Complement C3	Complement activation	56.6266	60.2243	37.9637	51.6049	0.751777	19.961	19.962	13.5583	3.80615
P0C0L4	32	2	0.120836	0.0910142	0.32663	Complement C4-A	Complement activation	0.160447	0	0	0.0534823	0.0202957	35.0002	61.8611	32.2939	0.00165611
P0C0L5	33	2	0.139279	0.0933805	0.294436	Complement C4-B	Complement activation	0.0236769	0	0	0.0078923	0.002995	0.312419	0.213548	0.176321	0.0447611
P01031	6	6	0.106528	0.0910142	0.356595	Complement C5	Complement activation	0.0225197	0	0.000720984	0.00774691	0.159054	25.1213	9.8743	11.7182	0.000661099
P13671	6	5	0.102839	0.0910142	0.365198	Complement component C6	Complement activation	0	0	0	0	0.00244555	0.0666162	0.0710935	0.0467184	0
P10643	3	2	0.0378286	0.0778111	0.634248	Complement component C7	Complement activation	0.00788969	0.000282761	0	0.00272415	0.104121	0.355149	0.207059	0.22211	0.0122649
P07357	3	3	0.269934	0.145951	0.168784	Complement component C8 alpha chain	Complement activation	0.00444284	0.0114217	0	0.00528816	0.74144	0.0538197	0.0731184	0.289459	0.0182691
P07358	10	10	0.204429	0.118156	0.216532	Complement component C8 beta chain	Complement activation	0.0145963	0.00492503	0	0.00650711	0.0114144	0.265693	0.0850047	0.120704	0.0539095
P07360	4	4	0.0425609	0.0792646	0.60167	Complement component C8 gamma chain	Complement activation	0	0	0	0	0.00564382	0.0215545	0.0246413	0.0172799	0
P02748	5	5	0.0381428	0.0778111	0.631973	Complement component C9	Complement activation	0.0905655	0.0526959	0.0856268	0.0762961	0.136602	0.111491	0.112728	0.120273	0.634356
P00751	12	12	0.0824156	0.0910142	0.421248	Complement factor B	Complement activation	0	0	0.00233198	0.000777328	0.188745	3.37623	3.85731	2.47409	0.000314187
P08603;Q03591	41	39	0.589886	0.269654	0.0744971	Complement factor H	Complement activation	4.25547	6.42976	5.6769	5.45404	0.0271838	9.30154	6.56303	5.29725	1.0296
P05156	6	5	0.148952	0.0972719	0.27983	Complement factor I	Complement activation	0	0.00465827	0.0341366	0.0129316	2.23508	0.355876	0.317597	0.969518	0.0133382
O43866	3	3	0.152095	0.098051	0.27537	CD5 antigen-like	Immune response	0	0	0	0	0.00105137	0.0810992	0.158599	0.08025	0
P01876	10	9	0.15434	0.098239	0.272264	Immunoglobulin heavy constant alpha 1	Immune response	0.868716	0.0239113	0	0.297542	0.00543272	21.5327	22.507	14.6817	0.0202662
P01857	13	7	0.375228	0.181027	0.121799	Immunoglobulin heavy constant gamma 1	Immune response	7.03899	2.29177	0.717855	3.34954	0.158155	58.3523	71.4288	43.3131	0.0773331
P01859	12	5	0.121896	0.0910142	0.324601	Immunoglobulin heavy constant gamma 2	Immune response	0.184252	0.00333462	0.00429983	0.0639622	0.024084	11.04	10.5425	7.20219	0.00888093
P01860	10	4	0.11895	0.0910142	0.330301	Immunoglobulin heavy constant gamma 3	Immune response	0.047156	0.027339	0.00273923	0.0257447	0.0153429	5.27995	4.23262	3.17597	0.0081061
P01861	9	4	0.123099	0.0910142	0.322328	Immunoglobulin heavy constant gamma 4	Immune response	0.0876726	0.0236195	0.0566818	0.0559913	0.0171704	5.01336	5.13042	3.38698	0.0165313
P01871	9	9	0.128449	0.0910142	0.312571	Immunoglobulin heavy constant mu	Immune response	0.0694571	0.226846	0.197429	0.164577	0.0724117	13.9949	12.5596	8.87561	0.0185426
P01591	2	2	0.0141772	0.0423743	0.868011	Immunoglobulin J chain	Immune response	3.35292	4.18462	2.1373	3.22495	0.0335123	0.772965	0.982057	0.596178	5.40937
P01834	7	7	0.163882	0.101134	0.259752	Immunoglobulin kappa constant	Immune response	2.26079	0.758423	0.0841189	1.03445	0.417948	91.3358	80.3478	57.3672	0.018032
P01593;P01594	1	1	0.164922	0.101134	0.258452	Immunoglobulin kappa variable 1D-33	Immune response	0	0	0	0	0	0.266341	0.124207	0.130183	0
P0DOY2;P0DOY3;A0M8Q6;P0CF74	4	2	0.208543	0.119164	0.212864	Immunoglobulin lambda constant 2	Immune response	0	0	0	0	3.62999	0.262472	0.315448	1.40264	0
B9A064;P0CG04	3	1	0.000946555	0.00679954	0.999983	Immunoglobulin lambda-like polypeptide 5	Immune response	0	0	0	0	4.18661	9.97676	11.7645	8.64261	0
Q96PD5	3	3	0.120118	0.0910142	0.328019	N-acetylmuramoyl-L-alanine amidase	Immune response	0	0	0	0	0	0.315557	0.389132	0.234896	0
P25311	2	2	0.373901	0.181027	0.122249	Zinc-alpha-2-glycoprotein	Immune response	0	0	0	0	0.396817	0	0	0.132272	0
P02647	23	22	0.215716	0.120445	0.206724	Apolipoprotein A-I	Lipid binding / transport	76.4811	87.3679	57.9636	73.9376	5.17019	49.5224	51.2989	35.3305	2.09274
P02652	4	4	0.139091	0.0933805	0.294733	Apolipoprotein A-II	Lipid binding / transport	0.400348	0.027469	0.0122665	0.146694	0	15.6306	39.6427	18.4244	0.00796195
P06727	13	13	0.11598	0.0910142	0.336242	Apolipoprotein A-IV	Lipid binding / transport	0	0.023806	0	0.00793532	0.0136776	2.10488	1.73897	1.28584	0.0061713
P04114	105	100	0.114609	0.0910142	0.339056	Apolipoprotein B-100	Lipid binding / transport	0	0.0288695	0.0102316	0.0130337	0.0368407	8.42404	12.3807	6.9472	0.0018761
P02656	2	2	0.0639427	0.0910142	0.489008	Apolipoprotein C-III	Lipid binding / transport	0	0	0.00713688	0.00237896	0.151133	1.15239	0.888936	0.73082	0.0032552
P02649	9	9	0.00272836	0.0137194	0.997118	Apolipoprotein E	Lipid binding / transport	3.4797	5.18859	3.60755	4.09195	0.0143214	0.722139	0.711164	0.482541	8.47999
Q13790	1	1	0.119202	0.0910142	0.329805	Apolipoprotein F	Lipid binding / transport	0	0	0	0	0.00149695	1.19271	0.931898	0.708703	0
P10909	12	12	0.00160433	0.0100841	0.999681	Clusterin	Lipid binding / transport	83.6872	107.538	87.0713	92.7654	0.479438	3.4257	3.34031	2.41515	38.4098
P58397	4	3	0.000662126	0.00554908	0.999999	A disintegrin and metalloproteinase with thrombospondin motifs 12	Regulation of biological processes	29.1026	39.4291	24.4241	30.9853	0.193573	1.40132	1.37866	0.991183	31.2609
Q9ULW3	1	1	0.116478	0.0910142	0.335231	Activator of basal transcription 1	Regulation of biological processes	0	0	0	0	0	3.0773	2.74532	1.94087	0
P02765	12	12	0.00464589	0.0179704	0.985084	Alpha-2-HS-glycoprotein	Regulation of biological processes	2.2393	0.596398	0.231286	1.02233	20.4603	9.95917	24.8866	18.4354	0.0554547
P01019	4	4	0.113287	0.0910142	0.34181	Angiotensinogen	Regulation of biological processes	0	0	0	0	0.0106406	0.976739	1.15376	0.713714	0
Q16548	2	1	0.118608	0.0910142	0.330975	Bcl-2-related protein A1	Regulation of biological processes	0	0	0	0	0	0.805957	0.671365	0.49244	0
Q16610	5	5	0.301904	0.158136	0.151648	Extracellular matrix protein 1	Regulation of biological processes	0	0.118541	0.0210592	0.0465334	0.00252933	0.0010545	0.00623064	0.00327149	14.2239
P06396	15	15	0.144909	0.0958767	0.285768	Gelsolin	Regulation of biological processes	0.158156	0.0424246	0.0224472	0.0743427	0	1.50223	1.71149	1.07124	0.0693988
P04196	9	9	0.000185693	0.0031059	1	Histidine-rich glycoprotein	Regulation of biological processes	77.7471	92.8668	68.9951	79.8697	0.00355722	1.00148	1.23276	0.745934	107.073
P19827	15	13	0.124282	0.0910142	0.320121	Inter-alpha-trypsin inhibitor heavy chain H1	Regulation of biological processes	0.0922617	0.101514	0.0191622	0.0709792	0.0459142	2.75727	2.24897	1.68405	0.0421479
P19823	16	16	0.0849568	0.0910142	0.413368	Inter-alpha-trypsin inhibitor heavy chain H2	Regulation of biological processes	0.0245814	0	0	0.0081938	0.120709	1.77973	1.47794	1.12612	0.00727611
Q8IYD9	2	2	0.056106	0.0910142	0.524919	Lung adenoma susceptibility protein 2	Regulation of biological processes	0	0	0	0	0.356982	3.41268	3.31462	2.36143	0
Q16584	4	4	0.279923	0.149742	0.163089	Mitogen-activated protein kinase kinase kinase 11	Regulation of biological processes	0.413309	0.567106	0.326472	0.435629	0.000113226	2.97251	2.41651	1.79638	0.242504
O43318	1	1	0.113419	0.0910142	0.341532	Mitogen-activated protein kinase kinase kinase 7	Regulation of biological processes	0	0	0	0	0.00211315	0.314619	0.314856	0.210529	0
Q15077	1	1	0.217917	0.120445	0.204903	P2Y purinoceptor 6	Regulation of biological processes	0	0	0	0	0	3.84102	0.653132	1.49805	0
P04180	0	0	0	0	0	Phosphatidylcholine-sterol acyltransferase	Regulation of biological processes	0	0	0	0	0	0	0	0	0
P80108	2	2	0.180315	0.109241	0.240507	Phosphatidylinositol-glycan-specific phospholipase D	Regulation of biological processes	0.0386912	0.0986954	0.164883	0.100756	0.00457183	0.0464651	0.0575242	0.036187	2.78433
P36955	5	3	0.113144	0.0910142	0.34211	Pigment epithelium-derived factor	Regulation of biological processes	0	0	0	0	0.0111158	0.00854657	0.0385074	0.0193899	0
Q6UVM3	3	3	0.122601	0.0910142	0.323264	Potassium channel subfamily T member 2	Regulation of biological processes	0	0	0	0	0	2.3086	3.76498	2.02453	0
P02760	9	8	0.963548	0.432601	0.0501679	Protein AMBP	Regulation of biological processes	5.11122	6.07427	3.51746	4.90098	1.64476	7.96413	8.54662	6.05184	0.809834
Q13671	1	1	0.113353	0.0910142	0.341672	Ras and Rab interactor 1	Regulation of biological processes	0	0	0	0	0.0115004	2.1093	2.27962	1.46681	0
P27169	11	10	0.118827	0.0910142	0.330543	Serum paraoxonase/arylesterase 1	Regulation of biological processes	0	0	0.010672	0.00355732	0.000249673	0.700867	0.644177	0.448431	0.00793282
Q9NYB0	1	1	0.0858022	0.0910142	0.410811	Telomeric repeat-binding factor 2-interacting protein 1	Regulation of biological processes	0	0	0	0	0.378964	47.6731	40.7948	29.6156	0
P07477;P07478;Q8NHM4	2	2	0.0824789	0.0910142	0.421047	Trypsin-1	Regulation of biological processes	0.0370674	0.151581	0.0927642	0.0938043	0.370012	10.4727	8.58484	6.47585	0.0144852
P00450	25	22	0.0300029	0.068576	0.696856	Ceruloplasmin	Transport	0.053161	0.0669414	0.0604155	0.0601726	0.817523	5.18781	5.01471	3.67335	0.0163809
P02790	12	12	0.378009	0.181027	0.120865	Hemopexin	Transport	1.21916	1.58921	1.4267	1.41169	0.0124764	15.9338	13.4028	9.78303	0.1443
P02787	40	38	0.102219	0.0910142	0.366682	Serotransferrin	Transport	0.00248419	0.0037859	0	0.00209003	0.179243	57.3415	68.7894	42.1034	4.96405e-05
P02768	59	59	0.040233	0.0778111	0.617254	Serum albumin	Transport	0.511954	0.243867	0.0622551	0.272692	3.41631	532.498	531.455	355.79	0.000766442
P02766	3	3	0.438132	0.205898	0.103305	Transthyretin	Transport	1.32674	1.38314	0.407758	1.03921	0.0331097	6.13578	4.30957	3.49282	0.297528
P02774	16	16	0.116119	0.0910142	0.33596	Vitamin D-binding protein	Transport	0	0	0	0	0.000877036	8.49679	9.41243	5.97003	0
P04264	3	3	0.373901	0.181027	0.122249	Keratin_ type II cytoskeletal 1	Unknown / Miscellaneous	0	0	0	0	0	0	0.0125324	0.00417747	0
A6NEW6;A6NJQ4;A6NNJ1	2	2	0.0143258	0.0423743	0.8661	Putative protein FAM90A16P/FAM90A17P	Unknown / Miscellaneous	0	0	0	0	0.606414	1.01287	1.81013	1.14314	0
Q8NEX9	2	2	0.0287919	0.068576	0.707679	Short-chain dehydrogenase/reductase family 9C member 7	Unknown / Miscellaneous	0	0	0	0	0.214044	0.733922	0.751045	0.566337	0
Q15527	1	1	0.0197425	0.0507587	0.800163	Surfeit locus protein 2	Unknown / Miscellaneous	0.415099	1.05242	0.950043	0.805854	0	0.122216	0.156541	0.0929189	8.67266
Q96G46	2	2	0.353627	0.176058	0.129488	tRNA-dihydrouridine(47) synthase [NAD(P)(+)]-like	Unknown / Miscellaneous	4.3375	1.10891	0	1.81547	0.434445	12.9606	8.82555	7.40688	0.245106

## Sheet: (GT)15-SWCNTs, CSF
								Amount (fmol)
Accession Number	Peptide count	Unique peptides	Anova p value	q value	Power	Protein Name	Protein Class	(GT)15-SWCNTs, CSF - 1	(GT)15-SWCNTs, CSF - 2	(GT)15-SWCNTs, CSF - 3	(GT)15-SWCNTs + CSF - average	CSF - 1	CSF - 2	CSF - 3	CSF - average	Fold-change
P02763	5	5	0.373808	0.413259	0.122281	Alpha-1-acid glycoprotein 1	Acute-phase response	0	0	0	0	0.000329243	0.000235412	24.8488	8.28313	0
P19652	3	3	0.000167234	0.00210715	1	Alpha-1-acid glycoprotein 2	Acute-phase response	0	0	0	0	0.397176	0.309114	0.386045	0.364111	0
P01011	6	6	0.00261661	0.0117747	0.997522	Alpha-1-antichymotrypsin	Acute-phase response	0.00108513	0	0	0.000361711	1.16818	1.00966	1.96767	1.38184	0.00026176
P01009	10	10	0.00555892	0.0184322	0.97656	Alpha-1-antitrypsin	Acute-phase response	0.00388265	0	0.0120164	0.00529968	6.39824	6.42511	36.2308	16.3514	0.000324112
P00738;P00739	5	5	0.517602	0.543482	0.0860467	Haptoglobin	Acute-phase response	0	0	0.000236488	7.88293e-05	1.14473	0.941997	6.93024	3.00566	2.6227e-05
P02671	5	5	0.116492	0.193132	0.335204	Fibrinogen alpha chain	Blood coagulation	0.662088	0.86659	0.724671	0.751116	0.0827903	0.0824994	0	0.0550966	13.6327
P02675	8	8	0.74006	0.751997	0.0590105	Fibrinogen beta chain	Blood coagulation	0.377119	0.303996	0.348052	0.343056	0.151221	0.121517	0.0146304	0.0957895	3.58135
P23142	3	3	0.0127567	0.0349422	0.886473	Fibulin-1	Blood coagulation	0.805177	0.923666	0.97636	0.901735	0.0670947	0.0882455	0.0030105	0.0527835	17.0836
P01042	9	9	0.270691	0.343018	0.16834	Kininogen-1	Blood coagulation	3.22801	3.95282	4.47718	3.886	0.557483	0.624112	0.00900461	0.396866	9.79171
P00734	1	1	0.116489	0.193132	0.33521	Prothrombin	Blood coagulation	0	0	0	0	0.0282378	0.00497542	0	0.0110711	0
Q08380	7	7	0.412501	0.448061	0.110221	Galectin-3-binding protein	Cell adhesion / Signal transduction	7.31725	9.21188	7.69091	8.07335	0.158162	0.120345	0.0201018	0.0995364	81.1095
Q92823	1	1	0.29893	0.369267	0.153114	Neuronal cell adhesion molecule	Cell adhesion / Signal transduction	0	0	0	0	0	0	1.52386	0.507953	0
P04004	3	3	0.103519	0.186335	0.363581	Vitronectin	Cell adhesion / Signal transduction	2.43677	2.7222	2.94562	2.70153	0.333331	0.375406	0.0116673	0.240135	11.25
P01023	10	10	0.128458	0.202321	0.312555	Alpha-2-macroglobulin	Complement activation	0	0	0	0	0.000418366	9.71e-05	3.11397	1.03816	0
P02746	2	2	0.0425048	0.0892601	0.602036	Complement C1q subcomponent subunit B	Complement activation	0.843414	0.986306	1.21455	1.01476	0.154922	0.145768	0.0291091	0.109933	9.23068
P09871	10	10	0.0115482	0.0330698	0.902387	Complement C1s subcomponent	Complement activation	0.862034	1.03987	1.68834	1.19675	0.139342	0.101243	0.00607321	0.0822196	14.5555
P01024	2	2	0.463873	0.495322	0.0970824	Complement C3	Complement activation	42.6345	54.443	48.0862	48.3879	0.877042	0.57582	4.23564	1.89617	25.5188
P0C0L4;P0C0L5	2	2	0.000802202	0.00505387	0.999994	Complement C4-A	Complement activation	0.206953	0.27216	0.187023	0.222045	0.261448	0.279901	0.00130806	0.180886	1.22755
P00751	3	3	0.00461702	0.0171101	0.985329	Complement factor B	Complement activation	0	0.00261759	0.00325509	0.00195756	0.1099	0.178997	1.71557	0.668155	0.0029298
P08603	33	32	0.00249535	0.0117747	0.997921	Complement factor H	Complement activation	0.678061	1.18265	0.798887	0.886534	0.172834	0.142391	0.000991562	0.105406	8.4107
P05155	5	5	0.677255	0.69946	0.0643289	Plasma protease C1 inhibitor	Complement activation	0	0	0	0	0.134354	0.08777	1.01394	0.41202	0
P61769	2	2	0.244356	0.327541	0.185034	Beta-2-microglobulin	Immune response	0	0	0	0	0.226746	2.92317	0	1.04997	0
P10645	10	10	0.00503843	0.0176345	0.981597	Chromogranin-A	Immune response	0.00608782	0.00752569	0.0263268	0.0133134	0.726096	0.61915	2.32149	1.22225	0.0108926
P01876;P01877	5	5	0.000518463	0.00362924	1	Immunoglobulin heavy constant alpha 1	Immune response	0	0	0	0	0.0257357	0.0183522	4.05688	1.36699	0
P01857	2	2	0.025115	0.0586016	0.742681	Immunoglobulin heavy constant gamma 1	Immune response	1.27824	1.69292	1.58079	1.51732	4.00103	4.26639	12.0422	6.76988	0.224128
P01859	2	2	0.156218	0.234327	0.269715	Immunoglobulin heavy constant gamma 2	Immune response	0	0	0	0	0.000746559	0	5.08954	1.69676	0
P01834	2	2	0.000322772	0.00290495	1	Immunoglobulin kappa constant	Immune response	0	0	0	0	0.425806	0.551928	9.74055	3.57276	0
A0M8Q6;P0CF74;P0DOY2;P0DOY3;B9A064;P0CG04	4	4	0.0063211	0.0199115	0.968473	Immunoglobulin lambda constant 7	Immune response	0	0.00166456	0.019685	0.00711652	0.358361	0.181327	0.133812	0.2245	0.0316994
P01584	4	4	7.82e-05	0.00209424	1	Interleukin-1 beta	Immune response	0	0	0	0	0.0374436	0.324509	2.99497	1.11898	0
P02647	2	2	4.88e-06	0.000307378	1	Apolipoprotein A-I	Lipid binding / transport	2.69607	3.12509	3.05492	2.95869	1.07472	1.24347	8.11321	3.47713	0.8509
P02652	12	11	0.758154	0.758154	0.0577412	Apolipoprotein A-II	Lipid binding / transport	0	0	0	0	0.943995	1.60582	3.30043	1.95008	0
P02649	9	9	0.0615462	0.121169	0.499447	Apolipoprotein E	Lipid binding / transport	4.72576	6.52393	7.71654	6.32207	3.09774	3.56959	7.02756	4.56496	1.38491
P02749	9	9	0.373722	0.413259	0.12231	Beta-2-glycoprotein 1	Lipid binding / transport	0.316195	0.323922	0.295448	0.311855	0.879955	0.961854	0.0145401	0.618783	0.503981
P10909	7	7	0.00370506	0.0155612	0.992132	Clusterin	Lipid binding / transport	35.8709	47.4281	47.9593	43.7528	4.3566	4.08968	0.140208	2.86216	15.2866
P02765	6	6	0.0925976	0.171578	0.391342	Alpha-2-HS-glycoprotein	Regulation of biological processes	0.409691	0.39341	0.403652	0.402251	2.37745	0.603105	0	0.993518	0.404875
P01019	9	9	0.0193368	0.050759	0.804828	Angiotensinogen	Regulation of biological processes	0.0105127	0.0252067	0.022266	0.0193285	2.07676	1.97825	0.0183449	1.35779	0.0142353
Q96CA5	2	2	0.000135707	0.00210715	1	Baculoviral IAP repeat-containing protein 7	Regulation of biological processes	0	0	0	0	2.92563	2.61199	0	1.84587	0
Q96KN2	3	3	0.360511	0.413259	0.126951	Beta-Ala-His dipeptidase	Regulation of biological processes	0.215306	0.20475	0.350652	0.256903	0.378753	0.373599	0.650713	0.467688	0.549303
P01034	7	4	0.0237149	0.0574629	0.756907	Cystatin-C	Regulation of biological processes	0.606668	0.584392	0.720004	0.637021	8.97377	8.5972	18.269	11.9467	0.0533221
Q9UBP4	5	2	0.373695	0.413259	0.122319	Dickkopf-related protein 3	Regulation of biological processes	0	0	0	0	0.765287	0.721883	2.16683	1.218	0
Q12805	5	5	0.193071	0.276442	0.227267	EGF-containing fibulin-like extracellular matrix protein 1	Regulation of biological processes	0.00538107	0.52898	0.679864	0.404742	0.0608786	0.0736322	0.00121237	0.045241	8.94634
P06396	2	2	0.0320223	0.0695657	0.679527	Gelsolin	Regulation of biological processes	1.94156	2.30537	2.44098	2.2293	0.878487	0.908648	5.79681	2.52798	0.881851
P04196	2	2	0.25978	0.340962	0.174929	Histidine-rich glycoprotein	Regulation of biological processes	8.43394	11.1218	13.8158	11.1238	0.460885	0.352062	0	0.270983	41.05
Q92876	3	3	0.145066	0.222907	0.285532	Kallikrein-6	Regulation of biological processes	0	0	0	0	0.323269	0.299357	2.00419	0.875605	0
P04156	2	2	0.00123325	0.00647459	0.999917	Major prion protein	Regulation of biological processes	0.7677	0.906708	0.627475	0.767294	0.222195	0.320798	0.00657364	0.183189	4.18854
O15240	1	1	0.00934676	0.0280403	0.93136	Neurosecretory protein VGF	Regulation of biological processes	0.25315	0.348727	0.441783	0.347887	0.85122	0.699076	1.93198	1.16076	0.299706
P10451	1	1	0.373901	0.413259	0.122249	Osteopontin	Regulation of biological processes	0	0	0	0	0	0	2.15517	0.71839	0
P36955	2	2	0.0664537	0.126866	0.478534	Pigment epithelium-derived factor	Regulation of biological processes	0.039394	0.0374207	0.0903774	0.0557307	0.619711	0.538928	1.45982	0.87282	0.0638513
Q9UHG2	1	1	0.373901	0.413259	0.122249	ProSAAS	Regulation of biological processes	0	0	0	0	0.181159	0.0444371	0	0.0751986	0
P41222	6	6	0.0282603	0.0635857	0.712537	Prostaglandin-H2 D-isomerase	Regulation of biological processes	3.34955	4.59676	4.6763	4.20754	9.33823	8.02842	27.3241	14.8969	0.282443
P05060	2	2	0.227529	0.31854	0.197266	Secretogranin-1	Regulation of biological processes	0.143042	0.138375	0.0745029	0.11864	0.546607	0.370839	3.48572	1.46772	0.0808327
Q8WXD2	1	1	0.239295	0.327541	0.188572	Secretogranin-3	Regulation of biological processes	0.002501	0.00231723	0.0342729	0.0130304	0.766952	0.714111	0.00790448	0.496322	0.0262539
O60284	4	4	0.0504062	0.102438	0.554626	Suppression of tumorigenicity 18 protein	Regulation of biological processes	0	0	0	0	4.48865	3.45297	0.0210014	2.65421	0
P00450	2	2	0.272236	0.343018	0.167441	Ceruloplasmin	Transport	0.0508632	0.0533885	0.196101	0.100117	1.03222	0.909876	14.2413	5.39447	0.0185593
P69905	4	3	0.17796	0.260732	0.243105	Hemoglobin subunit alpha	Transport	0.000178868	6.5e-05	0.000303809	0.000182559	3.78525	4.13535	13.7138	7.21148	2.53151e-05
P68871;P02042;P02100;P69891;P69892	4	4	0.119863	0.193624	0.328515	Hemoglobin subunit beta	Transport	0	0	0	0	1.96155	0.365285	7.51833	3.28172	0
P02790	29	29	0.00110876	0.00635017	0.999955	Hemopexin	Transport	0.00303004	0	0.00170896	0.00157967	2.29492	1.95301	11.0445	5.09748	0.000309892
P02787	46	46	0.000417965	0.00329148	1	Serotransferrin	Transport	1.43657	1.56331	1.48579	1.49522	9.72801	8.85036	18.6429	12.4071	0.120514
P02768	1	1	0.113615	0.193132	0.341122	Serum albumin	Transport	0.000156337	4.3e-05	3.55e-05	7.8279e-05	93.1402	82.6959	425.846	200.561	3.90301e-07
P02766	7	7	9.97e-05	0.00209424	1	Transthyretin	Transport	2.01338	2.60853	2.70388	2.44193	35.7258	33.0175	54.5777	41.107	0.0594042
P02774	8	8	0.00443559	0.0171101	0.986829	Vitamin D-binding protein	Transport	0	0	0	0	3.82723	3.45669	12.9404	6.74144	0
P13942	2	2	0.000278273	0.00290495	1	Collagen alpha-2(XI) chain	Unknown / Miscellaneous	0.496938	0.650194	0.615247	0.58746	0.501012	0.724055	0.089886	0.438317	1.34026

## Sheet: (GT)6-SWCNTs, plasma
								Amount (fmol)
Accession Number	Peptide count	Unique peptides	Anova p value	q value	Power	Protein Name	Protein Class	(GT)6-SWCNTs, plasma - 1	(GT)6-SWCNTs, plasma - 2	(GT)6-SWCNTs, plasma - 3	(GT)6-SWCNTs + plasma - average	plasma - 1	plasma - 2	plasma - 3	plasma - average	Fold-change
P02763	5	5	2.51e-07	1.11e-05	1	Alpha-1-acid glycoprotein 1	Acute-phase response	0	0	0.0098475	0.0032825	8.54609	9.19269	9.87568	9.20482	0.000356607
P19652	4	4	0.26239	0.12672	0.173314	Alpha-1-acid glycoprotein 2	Acute-phase response	0	0.000552246	1.15408	0.384878	0.0202293	3.74891	2.5875	2.11888	0.181642
P01011	4	3	5.28e-05	0.00078237	1	Alpha-1-antichymotrypsin	Acute-phase response	0	0	0	0	1.29737	1.5793	1.69354	1.52341	0
P01009	15	15	0.127046	0.0795036	0.315075	Alpha-1-antitrypsin	Acute-phase response	0.0252448	0	0.374717	0.133321	0.0419399	24.6509	34.3997	19.6975	0.0067684
P08697	4	4	0.0934174	0.0795036	0.389115	Alpha-2-antiplasmin	Acute-phase response	0	0	0	0	0.00823843	0.0814275	0.11074	0.0668021	0
P00738	20	13	0.169583	0.0943928	0.252768	Haptoglobin	Acute-phase response	0.0295671	0	5.29678	1.77545	0.663568	79.5387	101.987	60.7298	0.0292352
P00739	8	2	0.0735749	0.0795036	0.451155	Haptoglobin-related protein	Acute-phase response	0	0	0	0	0.0826103	0.501226	0.69346	0.425765	0
Q14624	16	14	0.0633112	0.0795036	0.491715	Inter-alpha-trypsin inhibitor heavy chain H4	Acute-phase response	0	0	0	0	0.191146	0.126749	0.0328167	0.116904	0
P0DJI8	2	2	0.543175	0.236605	0.0815773	Serum amyloid A-1 protein	Acute-phase response	0	0	0.117848	0.0392827	0	0.0104142	0.0275125	0.0126423	3.10725
P01008	12	10	0.181732	0.099152	0.238968	Antithrombin-III	Blood coagulation	0.429097	0	0.0956499	0.174916	0.0349433	1.79721	1.69266	1.17494	0.148872
P02749	10	9	0.280235	0.133882	0.162916	Beta-2-glycoprotein 1	Blood coagulation	0.0994467	0	3.17127	1.09024	0.0502648	13.4172	12.78	8.74915	0.124611
Q96IY4	3	3	0.00822084	0.0456573	0.945793	Carboxypeptidase B2	Blood coagulation	0.00800262	0	0	0.00266754	0.08601	0.0551228	0.0464113	0.0625147	0.0426706
P12259	5	5	0.0810094	0.0795036	0.425737	Coagulation factor V	Blood coagulation	0	0	0	0	0.0972659	1.20332	1.14508	0.815222	0
P00748	3	3	0.0397668	0.0795036	0.620476	Coagulation factor XII	Blood coagulation	0	0	0	0	0.11697	0.502867	0.419266	0.346368	0
P02671	8	6	0.322879	0.147894	0.141942	Fibrinogen alpha chain	Blood coagulation	0.873745	0	4.06124	1.645	0.119065	0.288983	0.407474	0.271841	6.05133
P23142	4	2	0.297902	0.140809	0.153627	Fibulin-1	Blood coagulation	0	0.00132484	0.00576249	0.00236244	0.00305055	0.272019	0.0355089	0.103526	0.0228198
P01042	18	16	0.669221	0.277888	0.0651197	Kininogen-1	Blood coagulation	0	0.00710645	15.8339	5.28032	0.0341577	7.21493	7.94405	5.06438	1.04264
P03952	7	7	0.0637847	0.0795036	0.489682	Plasma kallikrein	Blood coagulation	0	0	0	0	0.153015	0.0418478	0.0637376	0.0862003	0
P00747	26	25	0.108037	0.0795036	0.353188	Plasminogen	Blood coagulation	0	0.00136346	0.00527457	0.00221268	0.0568884	6.64657	5.63575	4.11307	0.000537962
P00734	23	23	0.716401	0.294724	0.0608418	Prothrombin	Blood coagulation	0.00237387	0	24.471	8.15779	0.0122537	1.14905	1.72571	0.962337	8.47706
P07225	8	6	0.383398	0.170347	0.11909	Vitamin K-dependent protein S	Blood coagulation	0.0545145	0	0.122435	0.058983	2.48241	0.0561211	0.0407718	0.859768	0.0686034
P04275	3	3	0.118136	0.0795036	0.33191	von Willebrand factor	Blood coagulation	0	0	0	0	0	0.00589314	0.00679826	0.00423047	0
Q99996	1	1	0.126749	0.0795036	0.315609	A-kinase anchor protein 9	Cell adhesion / Signal transduction	0	0	0	0	0	0.720797	0.499287	0.406694	0
Q9UQB3	2	1	0.169959	0.0943928	0.252319	Catenin delta-2	Cell adhesion / Signal transduction	0.0202323	0	0.0873089	0.0358471	0	0.597779	0.40087	0.332883	0.107687
Q8TE68	1	1	0.186935	0.099152	0.233468	Epidermal growth factor receptor kinase substrate 8-like protein 1	Cell adhesion / Signal transduction	7.82e-05	0	0	2.60667e-05	0.454079	0.0776477	0.0672659	0.199664	0.000130553
P02751	42	42	1.11e-06	2.47e-05	1	Fibronectin	Cell adhesion / Signal transduction	0.0131947	0	0	0.00439824	1.66273	1.82868	1.826	1.77247	0.00248142
Q08380	5	4	0.0585439	0.0795036	0.513183	Galectin-3-binding protein	Cell adhesion / Signal transduction	0	0	0.13563	0.0452099	1.02238	0.685649	0.21302	0.64035	0.0706019
Q14520	2	2	0.0656688	0.0795036	0.481759	Hyaluronan-binding protein 2	Cell adhesion / Signal transduction	0	0	0	0	0.0294416	0.196047	0.14643	0.123973	0
Q13683	2	1	0.0831359	0.0795036	0.418984	Integrin alpha-7	Cell adhesion / Signal transduction	0	0	0	0	0.350334	17.7682	24.1235	14.0807	0
Q9Y5S2	2	2	0.0110555	0.0545783	0.908898	Serine/threonine-protein kinase MRCK beta	Cell adhesion / Signal transduction	0	0	0	0	0.240876	0.558191	0.378278	0.392448	0
P05452	4	4	0.11297	0.0795036	0.342476	Tetranectin	Cell adhesion / Signal transduction	0	0	0	0	0.000795517	0.0959132	0.0916026	0.0627704	0
P04004	10	10	0.509402	0.22409	0.0875793	Vitronectin	Cell adhesion / Signal transduction	0.00491396	0.180551	12.9795	4.38833	1.70766	4.34246	5.26431	3.77148	1.16356
Q5T7B8	3	2	0.0757604	0.0795036	0.443373	Kinesin-like protein KIF24	Cell motion	0	0	0	0	0.212751	3.2884	2.89546	2.1322	0
P04217	5	5	0.202897	0.103619	0.217928	Alpha-1B-glycoprotein	Cellular proccesses	0	0	0	0	0.00288717	0.544139	2.24057	0.9292	0
Q9BT78	2	1	0.320201	0.147894	0.143122	COP9 signalosome complex subunit 4	Cellular proccesses	0	0	0	0	0.0567477	0	0.00496851	0.0205721	0
Q5SVS4	1	1	0.123717	0.0795036	0.321172	Kidney mitochondrial carrier protein 1	Cellular proccesses	0	0	0	0	0	1.98441	3.26649	1.7503	0
P30613	2	2	0.118777	0.0795036	0.330641	Pyruvate kinase PKLR	Cellular proccesses	0.0333168	0	0.00977818	0.014365	0.000876047	3.92723	3.86047	2.59619	0.00553309
Q5JTD0	2	2	0.0176648	0.0713509	0.824538	Tight junction-associated protein 1	Cellular proccesses	0.0175956	0.00827796	0	0.00862452	0.423468	0.27935	0.167764	0.290194	0.0297199
P01023;P20742	34	32	0.0916899	0.0795036	0.393836	Alpha-2-macroglobulin	Complement activation	0	0.000820699	0.317422	0.106081	0.358147	21.3052	20.315	13.9928	0.0075811
P04003	16	16	0.903357	0.360162	0.051188	C4b-binding protein alpha chain	Complement activation	0.0119482	0.000880293	14.7933	4.93539	0.145236	1.80042	1.99091	1.31219	3.76119
P02746	4	4	0.162527	0.0939439	0.261464	Complement C1q subcomponent subunit B	Complement activation	0	0	0.103391	0.0344635	0.00110511	0.415805	0.469969	0.295626	0.116578
P02747	4	4	0.194778	0.101813	0.225594	Complement C1q subcomponent subunit C	Complement activation	0	0	0	0	5.17676	0.407114	0.343749	1.97588	0
P00736	13	11	0.979198	0.381636	0.0500547	Complement C1r subcomponent	Complement activation	0	0.00705944	4.18656	1.39787	0	1.22404	1.25207	0.82537	1.69363
P09871	11	9	0.00457816	0.029318	0.985656	Complement C1s subcomponent	Complement activation	0.164121	0	0.00602064	0.056714	0.447416	0.502125	0.67551	0.541684	0.104699
P01024	68	66	0.567937	0.242859	0.0776614	Complement C3	Complement activation	0.00290501	0	51.6286	17.2105	0.751777	19.961	19.962	13.5583	1.26937
P0C0L4	32	2	0.115908	0.0795036	0.33639	Complement C4-A	Complement activation	0	0	0	0	0.0202957	35.0002	61.8611	32.2939	0
P0C0L5	33	2	0.124834	0.0795036	0.319101	Complement C4-B	Complement activation	0	0	0	0	0.002995	0.312419	0.213548	0.176321	0
P01031	6	6	0.1057	0.0795036	0.358492	Complement C5	Complement activation	0	0	0	0	0.159054	25.1213	9.8743	11.7182	0
P13671	6	5	0.102839	0.0795036	0.365198	Complement component C6	Complement activation	0	0	0	0	0.00244555	0.0666162	0.0710935	0.0467184	0
P10643	3	2	0.0363657	0.0795036	0.645065	Complement component C7	Complement activation	0	0	0	0	0.104121	0.355149	0.207059	0.22211	0
P07357	3	3	0.261899	0.12672	0.173616	Complement component C8 alpha chain	Complement activation	0	0	0	0	0.74144	0.0538197	0.0731184	0.289459	0
P07358	10	10	0.183893	0.099152	0.236656	Complement component C8 beta chain	Complement activation	0	0	0	0	0.0114144	0.265693	0.0850047	0.120704	0
P07360	4	4	0.0425609	0.0795036	0.60167	Complement component C8 gamma chain	Complement activation	0	0	0	0	0.00564382	0.0215545	0.0246413	0.0172799	0
P02748	5	5	0.000121499	0.00134957	1	Complement component C9	Complement activation	0	0	0	0	0.136602	0.111491	0.112728	0.120273	0
P00751	12	12	0.0829145	0.0795036	0.419677	Complement factor B	Complement activation	0.00797284	0.00427397	0	0.00408227	0.188745	3.37623	3.85731	2.47409	0.00165001
P08603;Q03591	41	39	0.187455	0.099152	0.232931	Complement factor H	Complement activation	0.0794085	0.0498578	0.97917	0.369479	0.0271838	9.30154	6.56303	5.29725	0.0697491
P05156	6	5	0.162867	0.0939439	0.261033	Complement factor I	Complement activation	0	0.122211	0	0.040737	2.23508	0.355876	0.317597	0.969518	0.0420177
O43866	3	3	0.159998	0.0939439	0.264715	CD5 antigen-like	Immune response	0	0	0.00568604	0.00189535	0.00105137	0.0810992	0.158599	0.08025	0.023618
P01876	10	9	0.118198	0.0795036	0.331785	Immunoglobulin heavy constant alpha 1	Immune response	0.0129607	0	0.0609573	0.0246393	0.00543272	21.5327	22.507	14.6817	0.00167824
P01857	13	7	0.197874	0.102229	0.222614	Immunoglobulin heavy constant gamma 1	Immune response	0	1.96142	1.08493	1.01545	0.158155	58.3523	71.4288	43.3131	0.0234444
P01859	12	5	0.131052	0.0808717	0.308023	Immunoglobulin heavy constant gamma 2	Immune response	0.353387	0.00636985	0.00438198	0.12138	0.024084	11.04	10.5425	7.20219	0.0168531
P01860	10	4	0.115063	0.0795036	0.33812	Immunoglobulin heavy constant gamma 3	Immune response	0	0.00416273	0.00824809	0.00413694	0.0153429	5.27995	4.23262	3.17597	0.00130258
P01861	9	4	0.11346	0.0795036	0.341446	Immunoglobulin heavy constant gamma 4	Immune response	0	0.00235459	0.00213129	0.00149529	0.0171704	5.01336	5.13042	3.38698	0.000441482
P01871	9	9	0.108775	0.0795036	0.351545	Immunoglobulin heavy constant mu	Immune response	0	0	0.0299467	0.00998225	0.0724117	13.9949	12.5596	8.87561	0.00112468
P01591	2	2	0.790732	0.319389	0.0557266	Immunoglobulin J chain	Immune response	0.0705786	0.0100221	4.35542	1.47867	0.0335123	0.772965	0.982057	0.596178	2.48026
P01834	7	7	0.0986252	0.0795036	0.37553	Immunoglobulin kappa constant	Immune response	0.432678	0	0.0804055	0.171028	0.417948	91.3358	80.3478	57.3672	0.00298128
P01593;P01594	1	1	0.164922	0.0939439	0.258452	Immunoglobulin kappa variable 1D-33	Immune response	0	0	0	0	0	0.266341	0.124207	0.130183	0
P0DOY2;P0DOY3;A0M8Q6;P0CF74	4	2	0.208543	0.105292	0.212864	Immunoglobulin lambda constant 2	Immune response	0	0	0	0	3.62999	0.262472	0.315448	1.40264	0
B9A064;P0CG04	3	1	0.000946555	0.00841123	0.999983	Immunoglobulin lambda-like polypeptide 5	Immune response	0	0	0	0	4.18661	9.97676	11.7645	8.64261	0
Q96PD5	3	3	0.120118	0.0795036	0.328019	N-acetylmuramoyl-L-alanine amidase	Immune response	0	0	0	0	0	0.315557	0.389132	0.234896	0
P25311	2	2	0.373901	0.167805	0.122249	Zinc-alpha-2-glycoprotein	Immune response	0	0	0	0	0.396817	0	0	0.132272	0
P02647	23	22	0.320062	0.147894	0.143184	Apolipoprotein A-I	Lipid binding / transport	0	0	87.8839	29.2946	5.17019	49.5224	51.2989	35.3305	0.82916
P02652	4	4	0.122343	0.0795036	0.323752	Apolipoprotein A-II	Lipid binding / transport	0	0	0.0178575	0.00595251	0	15.6306	39.6427	18.4244	0.000323077
P06727	13	13	0.117669	0.0795036	0.332839	Apolipoprotein A-IV	Lipid binding / transport	0.0407441	0	0	0.0135814	0.0136776	2.10488	1.73897	1.28584	0.0105622
P04114	105	100	0.11291	0.0795036	0.342603	Apolipoprotein B-100	Lipid binding / transport	0	0	0	0	0.0368407	8.42404	12.3807	6.9472	0
P02656	2	2	0.0946621	0.0795036	0.385781	Apolipoprotein C-III	Lipid binding / transport	0	0	0.216861	0.072287	0.151133	1.15239	0.888936	0.73082	0.0989122
P02649	9	9	0.783739	0.319389	0.0561306	Apolipoprotein E	Lipid binding / transport	0	0	3.44461	1.1482	0.0143214	0.722139	0.711164	0.482541	2.37949
Q13790	1	1	0.119202	0.0795036	0.329805	Apolipoprotein F	Lipid binding / transport	0	0	0	0	0.00149695	1.19271	0.931898	0.708703	0
P10909	12	12	0.975075	0.381636	0.0500785	Clusterin	Lipid binding / transport	0	0	44.3625	14.7875	0.479438	3.4257	3.34031	2.41515	6.12281
P58397	4	3	0.593638	0.251198	0.0739832	A disintegrin and metalloproteinase with thrombospondin motifs 12	Regulation of biological processes	0	0.00153543	188.48	62.827	0.193573	1.40132	1.37866	0.991183	63.3859
Q9ULW3	1	1	0.116478	0.0795036	0.335231	Activator of basal transcription 1	Regulation of biological processes	0	0	0	0	0	3.0773	2.74532	1.94087	0
P02765	12	12	0.00461901	0.029318	0.985312	Alpha-2-HS-glycoprotein	Regulation of biological processes	0	0	1.86569	0.621895	20.4603	9.95917	24.8866	18.4354	0.0337338
P01019	4	4	0.113287	0.0795036	0.34181	Angiotensinogen	Regulation of biological processes	0	0	0	0	0.0106406	0.976739	1.15376	0.713714	0
Q16548	2	1	0.118608	0.0795036	0.330975	Bcl-2-related protein A1	Regulation of biological processes	0	0	0	0	0	0.805957	0.671365	0.49244	0
Q16610	5	5	0.100786	0.0795036	0.370161	Extracellular matrix protein 1	Regulation of biological processes	0	0	0	0	0.00252933	0.0010545	0.00623064	0.00327149	0
P06396	15	15	0.116893	0.0795036	0.334394	Gelsolin	Regulation of biological processes	0	0	0	0	0	1.50223	1.71149	1.07124	0
P04196	9	9	0.622636	0.260983	0.0702599	Histidine-rich glycoprotein	Regulation of biological processes	0	0	34.5517	11.5172	0.00355722	1.00148	1.23276	0.745934	15.44
P19827	15	13	0.108658	0.0795036	0.351805	Inter-alpha-trypsin inhibitor heavy chain H1	Regulation of biological processes	0.00709198	0	0.0199644	0.0090188	0.0459142	2.75727	2.24897	1.68405	0.00535542
P19823	16	16	0.0829309	0.0795036	0.419626	Inter-alpha-trypsin inhibitor heavy chain H2	Regulation of biological processes	0	0	0	0	0.120709	1.77973	1.47794	1.12612	0
Q8IYD9	2	2	0.056106	0.0795036	0.524919	Lung adenoma susceptibility protein 2	Regulation of biological processes	0	0	0	0	0.356982	3.41268	3.31462	2.36143	0
Q16584	4	4	0.149993	0.0900583	0.278338	Mitogen-activated protein kinase kinase kinase 11	Regulation of biological processes	0	0.0532287	0.282228	0.111819	0.000113226	2.97251	2.41651	1.79638	0.0622469
O43318	1	1	0.123849	0.0795036	0.320925	Mitogen-activated protein kinase kinase kinase 7	Regulation of biological processes	0	0	0.0221172	0.00737241	0.00211315	0.314619	0.314856	0.210529	0.0350184
Q15077	1	1	0.217917	0.108789	0.204903	P2Y purinoceptor 6	Regulation of biological processes	0	0	0	0	0	3.84102	0.653132	1.49805	0
P04180	2	2	0.373901	0.167805	0.122249	Phosphatidylcholine-sterol acyltransferase	Regulation of biological processes	0	0.00431854	0	0.00143951	0	0	0	0	#DIV/0!
P80108	2	2	0.088217	0.0795036	0.403678	Phosphatidylinositol-glycan-specific phospholipase D	Regulation of biological processes	0	0	0	0	0.00457183	0.0464651	0.0575242	0.036187	0
P36955	5	3	0.113144	0.0795036	0.34211	Pigment epithelium-derived factor	Regulation of biological processes	0	0	0	0	0.0111158	0.00854657	0.0385074	0.0193899	0
Q6UVM3	3	3	0.122601	0.0795036	0.323264	Potassium channel subfamily T member 2	Regulation of biological processes	0	0	0	0	0	2.3086	3.76498	2.02453	0
P02760	9	8	0.0367497	0.0795036	0.64219	Protein AMBP	Regulation of biological processes	0	0	1.31102	0.437008	1.64476	7.96413	8.54662	6.05184	0.0722108
Q13671	1	1	0.11451	0.0795036	0.339259	Ras and Rab interactor 1	Regulation of biological processes	0.0134002	0	0	0.00446672	0.0115004	2.1093	2.27962	1.46681	0.0030452
P27169	11	10	0.116513	0.0795036	0.335161	Serum paraoxonase/arylesterase 1	Regulation of biological processes	0	0	0	0	0.000249673	0.700867	0.644177	0.448431	0
Q9NYB0	1	1	0.0858022	0.0795036	0.410811	Telomeric repeat-binding factor 2-interacting protein 1	Regulation of biological processes	0	0	0	0	0.378964	47.6731	40.7948	29.6156	0
P07477;P07478;Q8NHM4	2	2	0.0822385	0.0795036	0.421808	Trypsin-1	Regulation of biological processes	0	0	0.252919	0.0843065	0.370012	10.4727	8.58484	6.47585	0.0130186
P00450	25	22	0.0289663	0.0795036	0.7061	Ceruloplasmin	Transport	0.010639	0.0837404	0.0217254	0.0387016	0.817523	5.18781	5.01471	3.67335	0.0105358
P02790	12	12	0.138691	0.084413	0.295369	Hemopexin	Transport	0	0.0251613	0.485916	0.170359	0.0124764	15.9338	13.4028	9.78303	0.0174137
P02787	40	38	0.102726	0.0795036	0.365468	Serotransferrin	Transport	0.0265318	0	0	0.00884392	0.179243	57.3415	68.7894	42.1034	0.000210053
P02768	59	59	0.039496	0.0795036	0.622363	Serum albumin	Transport	0	0	0.667628	0.222543	3.41631	532.498	531.455	355.79	0.00062549
P02766	3	3	0.247704	0.122285	0.182757	Transthyretin	Transport	0.00168557	0.00389991	1.4762	0.493928	0.0331097	6.13578	4.30957	3.49282	0.141412
P02774	16	16	0.116119	0.0795036	0.33596	Vitamin D-binding protein	Transport	0	0	0	0	0.000877036	8.49679	9.41243	5.97003	0
P04264	3	3	0.568465	0.242859	0.077582	Keratin_ type II cytoskeletal 1	Unknown / Miscellaneous	0.0364659	0	0	0.0121553	0	0	0.0125324	0.00417747	2.90973
A6NEW6;A6NJQ4;A6NNJ1	2	2	0.0143625	0.0638135	0.86563	Putative protein FAM90A16P/FAM90A17P	Unknown / Miscellaneous	0.00212605	0	0	0.000708682	0.606414	1.01287	1.81013	1.14314	0.000619944
Q8NEX9	2	2	0.0287919	0.0795036	0.707679	Short-chain dehydrogenase/reductase family 9C member 7	Unknown / Miscellaneous	0	0	0	0	0.214044	0.733922	0.751045	0.566337	0
Q15527	1	1	0.122038	0.0795036	0.324331	Surfeit locus protein 2	Unknown / Miscellaneous	0	0	0	0	0	0.122216	0.156541	0.0929189	0
Q96G46	2	2	0.0708456	0.0795036	0.461267	tRNA-dihydrouridine(47) synthase [NAD(P)(+)]-like	Unknown / Miscellaneous	0	0.00208094	0.0366143	0.0128984	0.434445	12.9606	8.82555	7.40688	0.00174141

## Sheet: PNPs, plasma
								Amount (fmol)
Accession Number	Peptide count	Unique peptides	Anova p value	q value	Power	Protein Name	Protein Class	PNPs, plasma - 1	PNPs, plasma - 2	PNPs, plasma - 3	PNPs + plasma - average	plasma - 1	plasma - 2	plasma - 3	plasma - average	Fold-change
P02763	5	5	0.000263581	0.00146804	1	Alpha-1-acid glycoprotein 1	Acute-phase response	0.968798	0.395993	1.09991	0.821566	8.54609	9.19269	9.87568	9.20482	0.0892539
P19652	4	4	0.132386	0.106741	0.305741	Alpha-1-acid glycoprotein 2	Acute-phase response	6.3093	3.86397	9.0043	6.39252	0.0202293	3.74891	2.5875	2.11888	3.01694
P01011	4	3	0.0547784	0.0621448	0.531543	Alpha-1-antichymotrypsin	Acute-phase response	1.27269	0.903597	1.09934	1.09188	1.29737	1.5793	1.69354	1.52341	0.716733
P01009	15	15	0.569491	0.297701	0.0774281	Alpha-1-antitrypsin	Acute-phase response	27.8029	8.89296	23.5593	20.0851	0.0419399	24.6509	34.3997	19.6975	1.01968
P08697	4	4	9.59e-05	0.00127822	1	Alpha-2-antiplasmin	Acute-phase response	1.50421	1.1924	1.24585	1.31416	0.00823843	0.0814275	0.11074	0.0668021	19.6724
P00738	20	13	0.364994	0.223697	0.125343	Haptoglobin	Acute-phase response	91.5222	71.994	125.932	96.4826	0.663568	79.5387	101.987	60.7298	1.58872
P00739	8	2	0.00189621	0.00578458	0.999316	Haptoglobin-related protein	Acute-phase response	2.75056	2.7088	3.75791	3.07243	0.0826103	0.501226	0.69346	0.425765	7.21624
Q14624	16	14	0.000253417	0.00146804	1	Inter-alpha-trypsin inhibitor heavy chain H4	Acute-phase response	5.03297	8.37632	4.57865	5.99598	0.191146	0.126749	0.0328167	0.116904	51.2897
P0DJI8	2	2	0.00197635	0.00578458	0.999182	Serum amyloid A-1 protein	Acute-phase response	0.288228	0.210794	0.191049	0.230024	0	0.0104142	0.0275125	0.0126423	18.1948
P01008	12	10	0.0688727	0.0685577	0.468865	Antithrombin-III	Blood coagulation	3.07763	3.74529	3.72262	3.51518	0.0349433	1.79721	1.69266	1.17494	2.99181
P02749	10	9	0.138781	0.108822	0.295225	Beta-2-glycoprotein 1	Blood coagulation	69.6255	15.9091	50.7376	45.4241	0.0502648	13.4172	12.78	8.74915	5.19183
Q96IY4	3	3	0.00692661	0.012311	0.961566	Carboxypeptidase B2	Blood coagulation	0.350733	0.2996	0.205306	0.285213	0.08601	0.0551228	0.0464113	0.0625147	4.56234
P12259	5	5	0.404245	0.234288	0.11262	Coagulation factor V	Blood coagulation	1.23371	0.989401	1.23655	1.15322	0.0972659	1.20332	1.14508	0.815222	1.41461
P00748	3	3	0.038546	0.0456731	0.629078	Coagulation factor XII	Blood coagulation	1.66548	0.733414	2.12516	1.50802	0.11697	0.502867	0.419266	0.346368	4.35381
P02671	8	6	0.000302857	0.00146804	1	Fibrinogen alpha chain	Blood coagulation	7.73209	17.3571	12.8282	12.6391	0.119065	0.288983	0.407474	0.271841	46.4947
P23142	4	2	0.00419427	0.00860155	0.988715	Fibulin-1	Blood coagulation	1.21339	0.783555	1.34568	1.11421	0.00305055	0.272019	0.0355089	0.103526	10.7626
P01042	18	16	0.0255082	0.0348746	0.738777	Kininogen-1	Blood coagulation	78.6646	64.5714	68.3332	70.5231	0.0341577	7.21493	7.94405	5.06438	13.9253
P03952	7	7	0.0808125	0.0755957	0.426373	Plasma kallikrein	Blood coagulation	0.913923	0.19135	0.564837	0.556703	0.153015	0.0418478	0.0637376	0.0862003	6.45826
P00747	26	25	0.108106	0.0960711	0.353034	Plasminogen	Blood coagulation	13.2487	14.4394	17.0325	14.9069	0.0568884	6.64657	5.63575	4.11307	3.62427
P00734	23	23	0.00256729	0.00651852	0.997689	Prothrombin	Blood coagulation	17.8232	14.0227	14.8784	15.5748	0.0122537	1.14905	1.72571	0.962337	16.1843
P07225	8	6	0.550018	0.297701	0.0804564	Vitamin K-dependent protein S	Blood coagulation	1.17287	0.746634	1.36231	1.09394	2.48241	0.0561211	0.0407718	0.859768	1.27236
P04275	3	3	0.207134	0.14925	0.214108	von Willebrand factor	Blood coagulation	0.0111067	0.083973	0.0209641	0.0386813	0	0.00589314	0.00679826	0.00423047	9.1435
Q99996	1	1	0.00135766	0.00482606	0.999861	A-kinase anchor protein 9	Cell adhesion / Signal transduction	5.58167	4.54789	3.68891	4.60616	0	0.720797	0.499287	0.406694	11.3258
Q9UQB3	2	1	0.000779803	0.00296996	0.999995	Catenin delta-2	Cell adhesion / Signal transduction	3.9586	4.72285	3.36131	4.01425	0	0.597779	0.40087	0.332883	12.059
Q8TE68	1	1	0.913368	0.437004	0.0509532	Epidermal growth factor receptor kinase substrate 8-like protein 1	Cell adhesion / Signal transduction	0.219191	0.33424	0.0878254	0.213752	0.454079	0.0776477	0.0672659	0.199664	1.07056
P02751	42	42	7.64e-06	0.000392844	1	Fibronectin	Cell adhesion / Signal transduction	9.35954	8.14838	9.26661	8.92484	1.66273	1.82868	1.826	1.77247	5.03526
Q08380	5	4	0.0185748	0.0275115	0.813715	Galectin-3-binding protein	Cell adhesion / Signal transduction	1.71577	3.94223	3.14108	2.93303	1.02238	0.685649	0.21302	0.64035	4.58035
Q14520	2	2	0.444914	0.255086	0.101599	Hyaluronan-binding protein 2	Cell adhesion / Signal transduction	0.0634443	0.632321	0.148906	0.281557	0.0294416	0.196047	0.14643	0.123973	2.27112
Q13683	2	1	0.618492	0.317099	0.0707659	Integrin alpha-7	Cell adhesion / Signal transduction	3.54452	4.49421	2.83954	3.62609	0.350334	17.7682	24.1235	14.0807	0.257523
Q9Y5S2	2	2	0.0345698	0.0418926	0.658874	Serine/threonine-protein kinase MRCK beta	Cell adhesion / Signal transduction	1.86911	18.8162	5.08006	8.58845	0.240876	0.558191	0.378278	0.392448	21.8843
P05452	4	4	0.00296901	0.006883	0.99613	Tetranectin	Cell adhesion / Signal transduction	0.941036	0.545123	0.797562	0.76124	0.000795517	0.0959132	0.0916026	0.0627704	12.1274
P04004	10	10	0.00206125	0.00578458	0.999024	Vitronectin	Cell adhesion / Signal transduction	36.4128	33.6877	39.7002	36.6002	1.70766	4.34246	5.26431	3.77148	9.70449
Q5T7B8	3	2	0.120404	0.100772	0.327465	Kinesin-like protein KIF24	Cell motion	6.46946	5.50256	4.50079	5.49094	0.212751	3.2884	2.89546	2.1322	2.57524
P04217	5	5	0.161807	0.123252	0.262382	Alpha-1B-glycoprotein	Cellular proccesses	1.53234	3.34159	2.11989	2.33127	0.00288717	0.544139	2.24057	0.9292	2.5089
Q9BT78	2	1	0.326013	0.20213	0.140582	COP9 signalosome complex subunit 4	Cellular proccesses	0.0491093	1.03962	0.0608474	0.383192	0.0567477	0	0.00496851	0.0205721	18.6268
Q5SVS4	1	1	0.985155	0.463656	0.0500278	Kidney mitochondrial carrier protein 1	Cellular proccesses	1.57918	0.630934	2.04999	1.42003	0	1.98441	3.26649	1.7503	0.811307
P30613	2	2	0.284993	0.185316	0.160322	Pyruvate kinase PKLR	Cellular proccesses	7.11461	3.5806	4.22751	4.97424	0.000876047	3.92723	3.86047	2.59619	1.91597
Q5JTD0	2	2	0.0694315	0.0685577	0.466688	Tight junction-associated protein 1	Cellular proccesses	1.17585	19.2177	3.45692	7.95014	0.423468	0.27935	0.167764	0.290194	27.396
P01023;P20742	34	32	0.870385	0.429716	0.0521496	Alpha-2-macroglobulin	Complement activation	7.70309	3.49042	6.09327	5.76226	0.358147	21.3052	20.315	13.9928	0.411802
P04003	16	16	0.00397984	0.00848828	0.990283	C4b-binding protein alpha chain	Complement activation	15.397	15.6266	17.866	16.2965	0.145236	1.80042	1.99091	1.31219	12.4194
P02746	4	4	0.00628385	0.0115537	0.968885	Complement C1q subcomponent subunit B	Complement activation	3.9049	1.66179	3.02749	2.86472	0.00110511	0.415805	0.469969	0.295626	9.69036
P02747	4	4	0.881362	0.431143	0.051797	Complement C1q subcomponent subunit C	Complement activation	1.87658	0.84693	1.60552	1.44301	5.17676	0.407114	0.343749	1.97588	0.730314
P00736	13	11	0.0215625	0.0310735	0.779804	Complement C1r subcomponent	Complement activation	3.49429	19.4275	15.9591	12.9603	0	1.22404	1.25207	0.82537	15.7024
P09871	11	9	4.19e-05	0.000745288	1	Complement C1s subcomponent	Complement activation	6.36448	4.87914	6.0222	5.75528	0.447416	0.502125	0.67551	0.541684	10.6248
P01024	68	66	0.0880908	0.0796109	0.404044	Complement C3	Complement activation	93.2823	49.3479	81.5975	74.7426	0.751777	19.961	19.962	13.5583	5.51269
P0C0L4	32	2	0.914208	0.437004	0.0509347	Complement C4-A	Complement activation	6.95865	17.0113	15.7474	13.2391	0.0202957	35.0002	61.8611	32.2939	0.409958
P0C0L5	33	2	0.00276606	0.00670399	0.996974	Complement C4-B	Complement activation	1.87611	4.09522	4.04646	3.33926	0.002995	0.312419	0.213548	0.176321	18.9386
P01031	6	6	0.848194	0.422673	0.0529634	Complement C5	Complement activation	4.78893	3.32169	4.36795	4.15953	0.159054	25.1213	9.8743	11.7182	0.354962
P13671	6	5	0.0044916	0.00887016	0.986373	Complement component C6	Complement activation	2.16566	0.9468	1.923	1.67849	0.00244555	0.0666162	0.0710935	0.0467184	35.9277
P10643	3	2	0.0284833	0.0379686	0.710491	Complement component C7	Complement activation	1.13453	1.03181	0.500628	0.88899	0.104121	0.355149	0.207059	0.22211	4.00248
P07357	3	3	0.294784	0.188946	0.1552	Complement component C8 alpha chain	Complement activation	0.0216629	0.0278375	0.0129582	0.0208195	0.74144	0.0538197	0.0731184	0.289459	0.0719256
P07358	10	10	0.0054856	0.0104462	0.977296	Complement component C8 beta chain	Complement activation	0.741158	0.703953	1.08869	0.8446	0.0114144	0.265693	0.0850047	0.120704	6.99727
P07360	4	4	1.47e-05	0.000392844	1	Complement component C8 gamma chain	Complement activation	1.18732	1.10223	1.0007	1.09675	0.00564382	0.0215545	0.0246413	0.0172799	63.4699
P02748	5	5	0.00840413	0.0135791	0.943478	Complement component C9	Complement activation	1.51654	4.22633	1.7421	2.49499	0.136602	0.111491	0.112728	0.120273	20.7443
P00751	12	12	0.066113	0.0677918	0.479928	Complement factor B	Complement activation	9.29311	8.64612	9.51703	9.15209	0.188745	3.37623	3.85731	2.47409	3.69917
P08603;Q03591	41	39	0.216253	0.15172	0.206277	Complement factor H	Complement activation	14.2431	13.2803	9.62622	12.3832	0.0271838	9.30154	6.56303	5.29725	2.33767
P05156	6	5	0.557291	0.297701	0.079298	Complement factor I	Complement activation	0.0548032	1.20003	0.16451	0.473115	2.23508	0.355876	0.317597	0.969518	0.487989
O43866	3	3	0.0627531	0.0662957	0.494134	CD5 antigen-like	Immune response	1.3673	0.265033	0.908553	0.846963	0.00105137	0.0810992	0.158599	0.08025	10.5541
P01876	10	9	0.499373	0.280282	0.089524	Immunoglobulin heavy constant alpha 1	Immune response	14.6994	16.0448	17.0553	15.9332	0.00543272	21.5327	22.507	14.6817	1.08524
P01857	13	7	0.382096	0.223885	0.119515	Immunoglobulin heavy constant gamma 1	Immune response	84.1087	48.3153	62.2522	64.8921	0.158155	58.3523	71.4288	43.3131	1.49821
P01859	12	5	0.238339	0.161045	0.189253	Immunoglobulin heavy constant gamma 2	Immune response	20.7503	11.9084	17.411	16.6899	0.024084	11.04	10.5425	7.20219	2.31733
P01860	10	4	0.238977	0.161045	0.188798	Immunoglobulin heavy constant gamma 3	Immune response	11.2295	3.45683	9.15002	7.94546	0.0153429	5.27995	4.23262	3.17597	2.50174
P01861	9	4	0.193787	0.143511	0.226562	Immunoglobulin heavy constant gamma 4	Immune response	10.701	5.64218	8.8958	8.41299	0.0171704	5.01336	5.13042	3.38698	2.48392
P01871	9	9	0.380715	0.223885	0.119968	Immunoglobulin heavy constant mu	Immune response	16.8895	8.54651	16.4216	13.9525	0.0724117	13.9949	12.5596	8.87561	1.57201
P01591	2	2	0.0341372	0.0418926	0.662291	Immunoglobulin J chain	Immune response	3.42533	1.49744	4.22579	3.04952	0.0335123	0.772965	0.982057	0.596178	5.11512
P01834	7	7	0.297662	0.188946	0.153747	Immunoglobulin kappa constant	Immune response	111.665	116.289	122.959	116.971	0.417948	91.3358	80.3478	57.3672	2.03898
P01593;P01594	1	1	0.000212161	0.00146804	1	Immunoglobulin kappa variable 1D-33	Immune response	1.8599	2.46516	2.06721	2.13076	0	0.266341	0.124207	0.130183	16.3674
P0DOY2;P0DOY3;A0M8Q6;P0CF74	4	2	0.521393	0.289593	0.0853549	Immunoglobulin lambda constant 2	Immune response	0.150809	0.844622	0.400667	0.465366	3.62999	0.262472	0.315448	1.40264	0.331779
B9A064;P0CG04	3	1	0.0303809	0.0395104	0.693544	Immunoglobulin lambda-like polypeptide 5	Immune response	20.1334	25.0166	24.0314	23.0605	4.18661	9.97676	11.7645	8.64261	2.66823
Q96PD5	3	3	0.0132717	0.0202187	0.879741	N-acetylmuramoyl-L-alanine amidase	Immune response	0.756986	1.17169	1.2921	1.07359	0	0.315557	0.389132	0.234896	4.5705
P25311	2	2	0.376235	0.223885	0.12146	Zinc-alpha-2-glycoprotein	Immune response	0.00169006	0.000405531	0	0.000698531	0.396817	0	0	0.132272	0.005281
P02647	23	22	0.992659	0.463656	0.0500068	Apolipoprotein A-I	Lipid binding / transport	23.1201	19.2241	29.1263	23.8235	5.17019	49.5224	51.2989	35.3305	0.674304
P02652	4	4	0.236238	0.161045	0.190766	Apolipoprotein A-II	Lipid binding / transport	26.0079	49.3848	71.5074	48.9667	0	15.6306	39.6427	18.4244	2.6577
P06727	13	13	0.124506	0.102134	0.319707	Apolipoprotein A-IV	Lipid binding / transport	2.54875	4.01235	3.16462	3.2419	0.0136776	2.10488	1.73897	1.28584	2.52123
P04114	105	100	0.374304	0.223885	0.122112	Apolipoprotein B-100	Lipid binding / transport	8.69283	23.0251	6.62706	12.7817	0.0368407	8.42404	12.3807	6.9472	1.83983
P02656	2	2	0.0634106	0.0662957	0.491287	Apolipoprotein C-III	Lipid binding / transport	1.2788	5.60974	6.00803	4.29886	0.151133	1.15239	0.888936	0.73082	5.88224
P02649	9	9	0.0232778	0.0326627	0.761454	Apolipoprotein E	Lipid binding / transport	2.89682	1.36346	2.43048	2.23025	0.0143214	0.722139	0.711164	0.482541	4.62188
Q13790	1	1	0.150805	0.116536	0.277184	Apolipoprotein F	Lipid binding / transport	1.18217	2.06842	1.46608	1.57222	0.00149695	1.19271	0.931898	0.708703	2.21845
P10909	12	12	0.0101133	0.0158602	0.921328	Clusterin	Lipid binding / transport	20.3406	19.1435	20.912	20.132	0.479438	3.4257	3.34031	2.41515	8.33572
P58397	4	3	0.000547523	0.00243285	1	A disintegrin and metalloproteinase with thrombospondin motifs 12	Regulation of biological processes	34.0647	26.6355	27.4487	29.383	0.193573	1.40132	1.37866	0.991183	29.6444
Q9ULW3	1	1	0.199564	0.145765	0.221018	Activator of basal transcription 1	Regulation of biological processes	2.88903	8.62822	3.86897	5.12874	0	3.0773	2.74532	1.94087	2.6425
P02765	12	12	0.0031849	0.00707585	0.995108	Alpha-2-HS-glycoprotein	Regulation of biological processes	132.224	97.9794	168.768	132.99	20.4603	9.95917	24.8866	18.4354	7.21387
P01019	4	4	0.120955	0.100772	0.3264	Angiotensinogen	Regulation of biological processes	2.62064	1.20709	1.68266	1.8368	0.0106406	0.976739	1.15376	0.713714	2.57358
Q16548	2	1	0.00716321	0.0123208	0.958774	Bcl-2-related protein A1	Regulation of biological processes	2.57606	5.57768	5.63718	4.59697	0	0.805957	0.671365	0.49244	9.33508
Q16610	5	5	0.00229642	0.00612231	0.998489	Extracellular matrix protein 1	Regulation of biological processes	0.335855	0.200374	0.302177	0.279469	0.00252933	0.0010545	0.00623064	0.00327149	85.4256
P06396	15	15	0.00799227	0.0133172	0.948657	Gelsolin	Regulation of biological processes	9.31171	8.40653	9.34949	9.02257	0	1.50223	1.71149	1.07124	8.42256
P04196	9	9	0.000740216	0.00296996	0.999997	Histidine-rich glycoprotein	Regulation of biological processes	17.7449	23.0396	22.3608	21.0485	0.00355722	1.00148	1.23276	0.745934	28.2176
P19827	15	13	0.305734	0.191787	0.149793	Inter-alpha-trypsin inhibitor heavy chain H1	Regulation of biological processes	4.13358	1.75359	3.4407	3.10929	0.0459142	2.75727	2.24897	1.68405	1.84632
P19823	16	16	0.034468	0.0418926	0.659674	Inter-alpha-trypsin inhibitor heavy chain H2	Regulation of biological processes	6.02744	3.20868	4.74756	4.66123	0.120709	1.77973	1.47794	1.12612	4.13918
Q8IYD9	2	2	0.134126	0.106741	0.302811	Lung adenoma susceptibility protein 2	Regulation of biological processes	7.76253	4.06646	5.93937	5.92279	0.356982	3.41268	3.31462	2.36143	2.50814
Q16584	4	4	0.0770234	0.0733379	0.438997	Mitogen-activated protein kinase kinase kinase 11	Regulation of biological processes	5.14888	15.4429	5.61329	8.73502	0.000113226	2.97251	2.41651	1.79638	4.86257
O43318	1	1	0.118911	0.100772	0.330377	Mitogen-activated protein kinase kinase kinase 7	Regulation of biological processes	0	0.00275064	0.00974574	0.00416546	0.00211315	0.314619	0.314856	0.210529	0.0197856
Q15077	1	1	0.0617053	0.0662957	0.49874	P2Y purinoceptor 6	Regulation of biological processes	6.86915	4.83318	6.28053	5.99429	0	3.84102	0.653132	1.49805	4.00139
P80108	2	2	0.00014852	0.0013685	1	Phosphatidylcholine-sterol acyltransferase	Regulation of biological processes	0.543726	0.444753	0.528781	0.505753	0.00457183	0.0464651	0.0575242	0.036187	13.9761
P36955	5	3	0.000299627	0.00146804	1	Phosphatidylinositol-glycan-specific phospholipase D	Regulation of biological processes	0.967218	0.720779	0.740275	0.809424	0.0111158	0.00854657	0.0385074	0.0193899	41.7446
Q6UVM3	3	3	0.839283	0.422178	0.0533289	Pigment epithelium-derived factor	Regulation of biological processes	1.74209	1.55067	2.05499	1.78258	0	2.3086	3.76498	2.02453	0.880494
P02760	9	8	0.560774	0.297701	0.0787549	Potassium channel subfamily T member 2	Regulation of biological processes	10.9539	3.96348	8.53958	7.81898	1.64476	7.96413	8.54662	6.05184	1.292
Q13671	1	1	0.0749519	0.0726631	0.44622	Protein AMBP	Regulation of biological processes	7.6058	3.53134	5.00994	5.38236	0.0115004	2.1093	2.27962	1.46681	3.66944
P27169	11	10	0.000153993	0.0013685	1	Ras and Rab interactor 1	Regulation of biological processes	18.2275	17.1231	23.7389	19.6965	0.000249673	0.700867	0.644177	0.448431	43.9231
Q9NYB0	1	1	0.110212	0.0963366	0.348388	Serum paraoxonase/arylesterase 1	Regulation of biological processes	0.149925	0.543363	0.222471	0.305253	0.378964	47.6731	40.7948	29.6156	0.0103072
P07477;P07478;Q8NHM4	2	2	0.185676	0.139441	0.234778	Telomeric repeat-binding factor 2-interacting protein 1	Regulation of biological processes	17.1655	16.1409	14.6509	15.9858	0.370012	10.4727	8.58484	6.47585	2.46852
P00450	25	22	0.707303	0.359178	0.0615999	Trypsin-1	Transport	1.30553	6.32777	1.00328	2.87886	0.817523	5.18781	5.01471	3.67335	0.783716
P02790	12	12	0.214852	0.15172	0.207447	Ceruloplasmin	Transport	36.5001	15.5655	30.9412	27.6689	0.0124764	15.9338	13.4028	9.78303	2.82826
P02787	40	38	0.917931	0.437004	0.0508549	Hemopexin	Transport	18.7767	11.9131	17.5468	16.0789	0.179243	57.3415	68.7894	42.1034	0.38189
P02768	59	59	0.57666	0.298522	0.0763708	Serotransferrin	Transport	42.3965	26.9401	40.3985	36.5784	3.41631	532.498	531.455	355.79	0.102809
P02766	3	3	0.565818	0.297701	0.0779816	Serum albumin	Transport	4.31722	3.38803	3.90235	3.8692	0.0331097	6.13578	4.30957	3.49282	1.10776
P02774	16	16	0.0858827	0.0789535	0.41057	Transthyretin	Transport	38.6351	22.0742	36.9392	32.5495	0.000877036	8.49679	9.41243	5.97003	5.45215
P04264	3	3	0.487903	0.276758	0.0918469	Vitamin D-binding protein	Unknown / Miscellaneous	0.00066655	0.0021876	0	0.000951383	0	0	0.0125324	0.00417747	0.227741
A6NEW6;A6NJQ4;A6NNJ1	2	2	0.276909	0.182283	0.164772	Keratin_ type II cytoskeletal 1	Unknown / Miscellaneous	6.87986	0.773082	2.75618	3.46971	0.606414	1.01287	1.81013	1.14314	3.03525
Q8NEX9	2	2	0.00182667	0.00578458	0.99942	Putative protein FAM90A16P/FAM90A17P	Unknown / Miscellaneous	2.82248	2.50763	2.7928	2.70764	0.214044	0.733922	0.751045	0.566337	4.78097
Q15527	1	1	0.0544363	0.0621448	0.533278	Short-chain dehydrogenase/reductase family 9C member 7	Unknown / Miscellaneous	3.21907	0.451438	1.97589	1.88213	0	0.122216	0.156541	0.0929189	20.2557
Q96G46	2	2	0.0622582	0.0662957	0.496298	Surfeit locus protein 2	Unknown / Miscellaneous	46.5578	56.2575	34.0929	45.6361	0.434445	12.9606	8.82555	7.40688	6.16131
						tRNA-dihydrouridine(47) synthase [NAD(P)(+)]-like

## Sheet: PNPs, CSF
								Amount (fmol)
Accession Number	Peptide count	Unique peptides	Anova p value	q value	Power	Protein Name	Protein Class	PNPs, CSF - 1	PNPs, CSF - 2	PNPs, CSF - 3	PNPs + CSF - average	CSF - 1	CSF - 2	CSF - 3	CSF - average	Fold-change
P02763	5	5	0.373824	0.392596	0.122275	Alpha-1-acid glycoprotein 1	Acute-phase response	0.000146534	0	0	4.88447e-05	5.89688e-06	0.000329243	0.000235412	24.8488	8.28313
P19652	3	3	0.000180814	0.00189855	1	Alpha-1-acid glycoprotein 2	Acute-phase response	0.00909023	0.00631576	0.00390662	0.00643754	0.0176801	0.397176	0.309114	0.386045	0.364111
P01011	6	6	0.00366369	0.0137462	0.992394	Alpha-1-antichymotrypsin	Acute-phase response	0.100276	0.0997124	0.0887301	0.0962394	0.0696459	1.16818	1.00966	1.96767	1.38184
P01009	10	10	0.00693727	0.0213278	0.961442	Alpha-1-antitrypsin	Acute-phase response	0.164067	0.273136	0.119922	0.185708	0.0113573	6.39824	6.42511	36.2308	16.3514
P00738;P00739	5	5	0.0188722	0.0457289	0.810226	Haptoglobin	Acute-phase response	0.351659	0.155251	0.219823	0.242244	0.0805961	1.14473	0.941997	6.93024	3.00566
P02671	5	5	0.593923	0.603502	0.0739445	Fibrinogen alpha chain	Blood coagulation	0.658916	0.554042	0.851351	0.688103	12.489	0.0827903	0.0824994	0	0.0550966
P02675	8	8	0.0989426	0.16847	0.374732	Fibrinogen beta chain	Blood coagulation	2.43654	2.08412	1.63454	2.05173	21.4192	0.151221	0.121517	0.0146304	0.0957895
P23142	3	3	0.0127567	0.0334863	0.886473	Fibulin-1	Blood coagulation	3.59047	3.53432	2.16204	3.09561	58.6473	0.0670947	0.0882455	0.0030105	0.0527835
P01042	9	9	0.308677	0.360124	0.148394	Kininogen-1	Blood coagulation	2.27271	2.30894	3.5546	2.71209	6.83375	0.557483	0.624112	0.00900461	0.396866
P00734	1	1	0.116489	0.188175	0.33521	Prothrombin	Blood coagulation	0.303494	0.383928	0.098109	0.261844	23.6512	0.0282378	0.00497542	0	0.0110711
Q08380	7	7	0.00710926	0.0213278	0.959415	Galectin-3-binding protein	Cell adhesion / Signal transduction	0.259926	0.349757	0.494838	0.368174	3.69889	0.158162	0.120345	0.0201018	0.0995364
Q92823	1	1	0.29893	0.355332	0.153114	Neuronal cell adhesion molecule	Cell adhesion / Signal transduction	0	0	0	0	0	0	0	1.52386	0.507953
P04004	3	3	0.228057	0.31928	0.196861	Vitronectin	Cell adhesion / Signal transduction	3.45336	3.14333	3.40947	3.33539	13.8897	0.333331	0.375406	0.0116673	0.240135
P01023	10	10	0.25386	0.319863	0.178693	Alpha-2-macroglobulin	Complement activation	0	0	0	0	0	0.000418366	9.71e-05	3.11397	1.03816
P02746	2	2	0.0823641	0.157241	0.42141	Complement C1q subcomponent subunit B	Complement activation	0.66693	0.777454	0.587103	0.677162	6.15977	0.154922	0.145768	0.0291091	0.109933
P09871	10	10	0.07535	0.153131	0.444814	Complement C1s subcomponent	Complement activation	0.696828	0.690816	0.743746	0.710463	8.64104	0.139342	0.101243	0.00607321	0.0822196
P01024	2	2	0.000828307	0.00434861	0.999993	Complement C3	Complement activation	13.7768	13.8755	14.3759	14.0094	7.38828	0.877042	0.57582	4.23564	1.89617
P0C0L4;P0C0L5	2	2	0.00100373	0.00451677	0.999975	Complement C4-A	Complement activation	1.40314	1.23124	1.65255	1.42898	7.8999	0.261448	0.279901	0.00130806	0.180886
P00751	3	3	0.000157077	0.00189855	1	Complement factor B	Complement activation	0.0382419	0.0024451	0	0.0135623	0.0202982	0.1099	0.178997	1.71557	0.668155
P08603	33	32	0.0121291	0.0332232	0.894722	Complement factor H	Complement activation	1.95749	2.21989	2.233	2.13679	20.2721	0.172834	0.142391	0.000991562	0.105406
P05155	5	5	0.00100179	0.00451677	0.999975	Plasma protease C1 inhibitor	Complement activation	0.0213176	0.00606429	0.00219716	0.00985969	0.0239301	0.134354	0.08777	1.01394	0.41202
P61769	2	2	0.253324	0.319863	0.179041	Beta-2-microglobulin	Immune response	0	0	0	0	0	0.226746	2.92317	0	1.04997
P10645	10	10	2.84e-05	0.00120741	1	Chromogranin-A	Immune response	0.184072	0.232126	0.227747	0.214648	0.175618	0.726096	0.61915	2.32149	1.22225
P01876;P01877	5	5	0.0792058	0.155936	0.431637	Immunoglobulin heavy constant alpha 1	Immune response	0	0	0	0	0	0.0257357	0.0183522	4.05688	1.36699
P01857	2	2	0.28552	0.345919	0.160039	Immunoglobulin heavy constant gamma 1	Immune response	3.94874	3.34162	2.25363	3.18133	0.469924	4.00103	4.26639	12.0422	6.76988
P01859	2	2	5.75e-05	0.00120741	1	Immunoglobulin heavy constant gamma 2	Immune response	0	0	0	0	0	0.000746559	0	5.08954	1.69676
P01834	2	2	0.00154585	0.00649257	0.999733	Immunoglobulin kappa constant	Immune response	0	0	0	0	0	0.425806	0.551928	9.74055	3.57276
A0M8Q6;P0CF74;P0DOY2;P0DOY3;B9A064;P0CG04	4	4	0.000257788	0.00232009	1	Immunoglobulin lambda constant 7	Immune response	0.0594709	0.0897744	0.0633333	0.0708595	0.315632	0.358361	0.181327	0.133812	0.2245
P01584	4	4	0.000362421	0.00285407	1	Interleukin-1 beta	Immune response	0	0	0	0	0	0.0374436	0.324509	2.99497	1.11898
P02647	2	2	0.0267481	0.0624123	0.726724	Apolipoprotein A-I	Lipid binding / transport	0.331288	0.335465	0.246305	0.304352	0.0875297	1.07472	1.24347	8.11321	3.47713
P02652	12	11	0.192562	0.276442	0.22777	Apolipoprotein A-II	Lipid binding / transport	0	0	0	0	0	0.943995	1.60582	3.30043	1.95008
P02649	9	9	0.0978091	0.16847	0.377597	Apolipoprotein E	Lipid binding / transport	3.412	3.431	2.57853	3.14051	0.687959	3.09774	3.56959	7.02756	4.56496
P02749	9	9	0.373722	0.392596	0.12231	Beta-2-glycoprotein 1	Lipid binding / transport	6.68456	5.72211	3.22553	5.21074	8.42095	0.879955	0.961854	0.0145401	0.618783
P10909	7	7	0.00370928	0.0137462	0.992105	Clusterin	Lipid binding / transport	10.7518	8.94152	14.6807	11.458	4.00327	4.3566	4.08968	0.140208	2.86216
P02765	6	6	0.0925976	0.166676	0.391342	Alpha-2-HS-glycoprotein	Regulation of biological processes	7.11258	6.59657	5.32627	6.34514	6.38653	2.37745	0.603105	0	0.993518
P01019	9	9	0.071136	0.149386	0.460169	Angiotensinogen	Regulation of biological processes	1.3045	1.47771	2.20292	1.66171	1.22384	2.07676	1.97825	0.0183449	1.35779
Q96CA5	2	2	0.0174779	0.0440444	0.826788	Baculoviral IAP repeat-containing protein 7	Regulation of biological processes	0	0	0	0	0	2.92563	2.61199	0	1.84587
Q96KN2	3	3	0.360511	0.392596	0.126951	Beta-Ala-His dipeptidase	Regulation of biological processes	0.264169	0.257696	0.429264	0.317043	0.677894	0.378753	0.373599	0.650713	0.467688
P01034	7	4	0.179903	0.269855	0.240958	Cystatin-C	Regulation of biological processes	17.7924	20.2702	24.6214	20.8947	1.749	8.97377	8.5972	18.269	11.9467
Q9UBP4	5	2	0.373695	0.392596	0.122319	Dickkopf-related protein 3	Regulation of biological processes	0.922819	0.439581	0.551704	0.638035	0.523838	0.765287	0.721883	2.16683	1.218
Q12805	5	5	0.193071	0.276442	0.227267	EGF-containing fibulin-like extracellular matrix protein 1	Regulation of biological processes	1.94476	2.26398	2.64977	2.28617	50.5331	0.0608786	0.0736322	0.00121237	0.045241
P06396	2	2	0.0869487	0.161111	0.407394	Gelsolin	Regulation of biological processes	4.31978	3.99162	5.68825	4.66655	1.84596	0.878487	0.908648	5.79681	2.52798
P04196	2	2	0.25978	0.320905	0.174929	Histidine-rich glycoprotein	Regulation of biological processes	1.26995	1.65845	3.42334	2.11725	7.81323	0.460885	0.352062	0	0.270983
Q92876	3	3	0.251004	0.319863	0.180559	Kallikrein-6	Regulation of biological processes	0.083643	0.158735	0.276536	0.172971	0.197545	0.323269	0.299357	2.00419	0.875605
P04156	2	2	0.00450968	0.0149532	0.986224	Major prion protein	Regulation of biological processes	2.98146	3.63594	2.27512	2.96417	16.181	0.222195	0.320798	0.00657364	0.183189
O15240	1	1	0.000512404	0.00322814	1	Neurosecretory protein VGF	Regulation of biological processes	1.00174	0.941251	0.921057	0.954683	0.822465	0.85122	0.699076	1.93198	1.16076
P10451	1	1	0.373901	0.392596	0.122249	Osteopontin	Regulation of biological processes	0	0	0	0	0	0	0	2.15517	0.71839
P36955	2	2	0.703428	0.703428	0.0619322	Pigment epithelium-derived factor	Regulation of biological processes	1.00089	1.2852	1.67151	1.3192	1.51142	0.619711	0.538928	1.45982	0.87282
Q9UHG2	1	1	0.373901	0.392596	0.122249	ProSAAS	Regulation of biological processes	2.59603	1.79293	1.56191	1.98363	26.3785	0.181159	0.0444371	0	0.0751986
P41222	6	6	0.249472	0.319863	0.181573	Prostaglandin-H2 D-isomerase	Regulation of biological processes	5.8855	7.9094	12.4871	8.76067	0.588086	9.33823	8.02842	27.3241	14.8969
P05060	2	2	0.238039	0.319863	0.189467	Secretogranin-1	Regulation of biological processes	0.183575	0.0189999	0.0156766	0.0727503	0.0495669	0.546607	0.370839	3.48572	1.46772
Q8WXD2	1	1	0.000778361	0.00434861	0.999995	Secretogranin-3	Regulation of biological processes	1.8288	1.89722	1.06856	1.59819	3.22007	0.766952	0.714111	0.00790448	0.496322
O60284	4	4	0.397505	0.410537	0.114645	Suppression of tumorigenicity 18 protein	Regulation of biological processes	0	0	0	0	0	4.48865	3.45297	0.0210014	2.65421
P00450	2	2	0.0414388	0.0932372	0.60908	Ceruloplasmin	Transport	0.737854	0.705378	0.402215	0.615149	0.114033	1.03222	0.909876	14.2413	5.39447
P69905	4	3	0.161676	0.248429	0.26255	Hemoglobin subunit alpha	Transport	0.00152036	0.00134065	0	0.000953672	0.000132244	3.78525	4.13535	13.7138	7.21148
P68871;P02042;P02100;P69891;P69892	4	4	0.0471387	0.102405	0.573269	Hemoglobin subunit beta	Transport	0	0	0	0	0	1.96155	0.365285	7.51833	3.28172
P02790	29	29	0.00953901	0.0273162	0.928855	Hemopexin	Transport	0.437389	0.793893	1.01044	0.747242	0.14659	2.29492	1.95301	11.0445	5.09748
P02787	46	46	0.000472109	0.00322814	1	Serotransferrin	Transport	2.69695	3.23153	4.23172	3.38674	0.272968	9.72801	8.85036	18.6429	12.4071
P02768	1	1	0.113615	0.188175	0.341122	Serum albumin	Transport	0.279951	0.00326238	0.000968151	0.0947271	0.000472312	93.1402	82.6959	425.846	200.561
P02766	7	7	5.55e-05	0.00120741	1	Transthyretin	Transport	0.995923	1.02036	1.51235	1.17621	0.0286134	35.7258	33.0175	54.5777	41.107
P02774	8	8	0.00443559	0.0149532	0.986829	Vitamin D-binding protein	Transport	0	0	0	0	0	3.82723	3.45669	12.9404	6.74144
P13942	2	2	0.000130817	0.00189855	1	Collagen alpha-2(XI) chain	Unknown / Miscellaneous	5.01699	5.05427	7.91454	5.99527	13.6779	0.501012	0.724055	0.089886	0.438317
